# Supplementary material for: Highly Porous Expanded Graphite: Thermal Shock vs. Programmable Heating
Source: Materials (Basel). 2021 Dec 13;14(24):7687. doi: 10.3390/ma14247687 (PMC8708924; doi:10.3390/ma14247687)
Supplement: Supplementary file 1 [file materials-14-07687-s001.zip]

Archive with 1 entries (1 files):
- materials-1470412-supplementary.pdf
